# Supplementary material for: Whole-Genome Sequencing of SARS-CoV-2 Infection in a Cluster of Immunocompromised Children in Indonesia
Source: Front Med (Lausanne). 2022 Mar 4;9:835998. doi: 10.3389/fmed.2022.835998 (PMC8930830; doi:10.3389/fmed.2022.835998)
Supplement: Supplementary file 2 [file Table_2.xlsx]

## Sheet: Subconsensus 100
Supplementary Table 2. List of the active mutation sites with base composition in percentage of total reads.
Product	Position	Case 1						Case 2						Case 3						Case 4						Case 5
		A	T	G	C	Del	Depth	A	T	G	C	Del	Depth	A	T	G	C	Del	Depth	A	T	G	C	Del	Depth	A	T	G	C	Del	Depth
nsp1	404							81.6	18.4	0	0		114
nsp1	411							0	10.5	89.5	0		143
nsp1	412							0	0	8.5	91.5		141
nsp1	415							0	91.4	8.6	0		139
nsp2	1613	0	0	0	100		10346	70.7	0	0	29.3		1078	0.1	0.1	0.1	99.8		1992	97.4	0	0	2.6		114	0	0	0	100		10139
nsp2	1730													6.2	0	93.8	0		3351
nsp2	2097																			57.1	0	42.9	0		940
nsp2	2494													6.6	0	93.4	0		1210
nsp2	2498													0.6	0	93	0	6.4	1172
nsp2	2508							0	13.7	0	86.3		153
nsp2	2509							0	3.4	11.5	85.1		148
nsp2	2510							81.6	12.5	5.9	0		152
nsp2	2511							0	5.8	10.9	83.3		156
nsp2	2512							80.7	1.3	17.3	0.7		150
nsp3	4921																			0	62.2 (In)	0	0		7144
nsp3	6713													5.5	0	94.5	0		6028
nsp3	6747																			0	92.6	0	7.4		5081
nsp3	6877													0	5.3	94.5	0.2		492
nsp4	9023																									75.2	0	24.7	0		9388
nsp4	9565	0	83.5	0	16.5		13893	0	48	0	52		13253	0	94.1	0	5.9		6656		99.9		0.1		18554	0	79.9	0	20.1		15709
nsp6	11179																			0	41.0 (In)	0	0		50001
nsp6	11286	1.7	94.9	3.4	0		20745	3.1	90.5	6.4	0		12194	3.3	90.9	5.7	0		9999	1.4	96.3	2.3	0		36273	2	94	4	0		20443
nsp6	11287	4.3	2.1	93.6	0		20788	8	3.5	88.6	0		13500	7.7	3.7	88.6	0		10009	2.8	1.8	95.4	0		36375	5.1	2.3	92.6	0		20462
nsp6	11511	0	0	0	100		14116	0	20.4	0	79.6		2010	0	0	0	100		6557	0	27.1	0	72.9		48036	0	0	0	99.9		10454
nsp6	11776	0	5.5	0	94.4		12085
nsp8	12115																			0	33.6	0	66.4		98048
nsp9	12802													0	6	94	0		6679
nsp10	13308							94.1	0	5.9	0		136
nsp10	13319							94.6	0.9	1.8	2.7		224
RdRP	13706													0	90.3	0	9.7		545
S	21665													0	0.2	94.4	5.5		549
S	22323	0.2	57.6	0	42.2		1438
S	23123																			0	8.2	0	91.7		4230
S	23335													0	93.9	0	6.1		8183
ORF3a	25608							93.6	0.5	0.5	5.4		203
E	26456	0.2	50	0.2	49.6		17002
M	26844							4.4	93.4	0.7	1.5		137
ORF6	27220							1.6	94.6	1.1	2.7		186
ORF7b	27821																			11.9 (In)	0	0	0		2004
ORF8	28253	92.9578	0.0582479	0.029124	3.28518	3.7	17168	94.6	0	0	1.4	4	4656	94.2	0	0	1.4	4.4	5297	95.2	0	0	3.7	1.1	82051	96.5	0	0	1.5	2	20152
N	28460							0	5.1	94.9	0		156
N	28516													0	92.8	0	7.2		4869
N	28799																									94.8	0	3.9	0		6598
N	28949																			88.9	0	11.1	0		1505
In: Insertion; Del: Deletion
